# Supplementary material for: Analysis of the molecular subtypes and prognostic models of anoikis-related genes in colorectal cancer
Source: Front Oncol. 2025 Jun 30;15:1579843. doi: 10.3389/fonc.2025.1579843 (PMC12256226; doi:10.3389/fonc.2025.1579843)
Supplement: Supplementary file 1 [file DataSheet1.zip]

Archive with 9 entries (8 files):
- The original image of Figure 11/
- The original image of Figure 11/FAM43B.tif
- The original image of Figure 11/HAMP.tif
- The original image of Figure 11/LEP.tif
- The original image of Figure 11/microscopy images-FAM43B.tif
- The original image of Figure 11/microscopy images-HAMP.tif
- The original image of Figure 11/microscopy images-LEP.tif
- The original image of Figure 11/microscopy images-β-actin.tif
- The original image of Figure 11/β-actin.tif
