# Supplementary material for: Analysis of the molecular subtypes and prognostic models of anoikis-related genes in colorectal cancer
Source: Front Oncol. 2025 Jun 30;15:1579843. doi: 10.3389/fonc.2025.1579843 (PMC12256226; doi:10.3389/fonc.2025.1579843)
Supplement: Supplementary file 6 [file Table1.xlsx]

## Sheet: sheet 1
Characteristic
